# Supplementary material for: Color-Tunable Indolizine-Based Fluorophores and Fluorescent pH Sensor
Source: Molecules. 2021 Dec 21;27(1):12. doi: 10.3390/molecules27010012 (PMC8746752; doi:10.3390/molecules27010012)
Supplement: Supplementary file 1 [file molecules-27-00012-s001.zip]

Archive with 1 entries (1 files):
- molecules-1515856-supplementary.pdf
